# Supplementary material for: Supra-Normal Ejection Fraction at Hospital Admission Stratifies Mortality Risk in HFpEF Patients Aged ≥ 70 Years
Source: J Clin Med. 2025 Jan 10;14(2):426. doi: 10.3390/jcm14020426 (PMC11765728; doi:10.3390/jcm14020426)
Supplement: Supplementary file 1 [file jcm-14-00426-s001.zip]

Archive with 1 entries (1 files):
- jcm-3426011-supplementary.pdf
